# Supplementary material for: Deep Phenotypic Characterisation of CTCs by Combination of Microfluidic Isolation (IsoFlux) and Imaging Flow Cytometry (ImageStream)
Source: Cancers (Basel). 2021 Dec 20;13(24):6386. doi: 10.3390/cancers13246386 (PMC8699219; doi:10.3390/cancers13246386)
Supplement: Supplementary file 1 [file cancers-13-06386-s001.zip]

Archive with 1 entries (1 files):
- cancers-1494254-supplementary.pdf
